# Supplementary material for: Randomized SMILES strings improve the quality of molecular generative models
Source: J Cheminform. 2019 Nov 21;11:71. doi: 10.1186/s13321-019-0393-0 (PMC6873550; doi:10.1186/s13321-019-0393-0)
Supplement: Supplementary file 3 — Additional file 3. Supplementary tables. [file 13321_2019_393_MOESM3_ESM.xlsx]

## Sheet: Additional tables
	Randomized SMILES strings improve the quality of molecular generative models
	Josep Arús-Pous, Simon Johansson, Oleksii Prykhodko, Esben Jannik Bjerrum, Christian Tyrchan, Jean-Louis Reymond, Hongming Chen, Ola Engkvist
	Supplementary table 1: Raw data obtained of the best epoch of each model in the benchmarks of GDB-13. The uniformity, completeness and closedness ratios are only available in the models that have been sampled.
	Supplementary table 2: Raw data obtained of the best epoch of each model in the benchmarks of ChEMBL.

## Sheet: Table 1 - GDB-13
Size	SMILES variant	Cell type	Num. layers	Layer size	Dropout	Batch size	Min. epoch	Time elapsed	UC-JSD	Avg. NLL validation	Avg. NLL training	Avg. NLL sampled	Var. NLL validation	Var. NLL training	Var. NLL sampled	% valid	% in GDB-13	% GDB-13	Max. % GDB-13	Uniformity ratio	Completeness ratio	Closedness ratio	UCC
10K	canonical	lstm	4	256	0	32	22	113	0.00505146	24.3211	22.0607	23.2423	13.7776	4.38817	9.98989	84.475
10K	canonical	lstm	4	512	0	32	13	86	0.00502333	24.3503	21.9239	23.0145	13.8474	3.97117	10.5829	85.875
10K	canonical	lstm	4	256	0	16	18	127	0.0049271	24.2781	22.0607	23.0486	13.4692	4.21104	9.7453	85.075
10K	canonical	lstm	4	384	0	32	15	84	0.00492195	24.3072	22.3783	23.4416	12.6625	4.34032	10.6108	86.1
10K	canonical	lstm	4	256	0	8	12	145	0.00491925	24.3361	22.3151	23.3031	13.7361	4.33927	10.0334	85.025
10K	canonical	lstm	3	256	0	16	15	88	0.00490484	24.2081	22.2598	23.3061	12.3671	4.49242	10.216	85.9
10K	canonical	lstm	4	512	0	16	10	84	0.0049028	24.1856	22.1878	23.1303	14.2198	4.21959	9.8507	85.925
10K	canonical	lstm	2	256	0	32	21	77	0.00487277	24.3124	21.7425	22.9261	11.6791	4.18906	9.96141	85.25
10K	canonical	lstm	2	384	0	16	9	41	0.00484128	24.2671	22.5685	23.6107	11.2614	4.66486	11.1934	84.25
10K	canonical	lstm	3	256	0	32	19	83	0.004828	24.2643	22.1553	23.2506	12.58	4.40929	9.93028	85.15
10K	canonical	lstm	2	384	0	8	8	64	0.00477894	24.2907	22.416	22.8982	11.0038	5.02346	9.53489	87.125
10K	canonical	lstm	2	384	0	32	14	58	0.00475959	24.1882	21.8994	23.0572	11.4374	4.24861	9.8691	87.225
10K	canonical	lstm	4	384	0	8	12	169	0.0047576	24.2361	21.9198	22.7726	13.9018	4.32216	8.20441	89.725
10K	canonical	lstm	3	256	0	8	12	129	0.00475221	24.1634	22.0349	22.9319	13.4565	3.96447	9.24569	87.8
10K	canonical	lstm	2	256	0	8	10	77	0.0047407	24.2556	22.5947	23.4896	11.1976	4.76883	10.1418	86.075
10K	canonical	lstm	3	384	0	32	11	54	0.00471081	24.2175	22.6254	23.7497	11.456	4.3621	11.2829	84.375
10K	canonical	lstm	2	256	0	16	13	59	0.00466905	24.2468	22.2881	23.4878	11.1524	4.12634	10.8235	85.7
10K	canonical	lstm	4	384	0	16	15	113	0.00466571	24.2216	21.8172	22.8456	12.8917	3.99016	8.88739	88.375
10K	canonical	lstm	3	512	0	32	11	59	0.00466495	24.2537	21.8019	22.961	12.3532	3.78133	9.52743	87.125
10K	canonical	lstm	2	512	0	16	9	46	0.00462733	24.2166	21.7979	23.2515	11.1887	3.85152	9.92731	87.675
10K	canonical	lstm	3	384	0	8	8	84	0.00458021	24.1594	22.2465	23.1327	11.684	4.28009	9.38111	86.525
10K	canonical	lstm	4	384	25	8	15	296	0.00456753	23.989	21.7365	22.9782	12.7711	3.64328	8.79856	89.15
10K	canonical	lstm	4	512	25	32	20	204	0.00455648	24.1785	20.9397	22.6198	13.5919	3.16541	8.32246	89.85
10K	canonical	lstm	2	512	25	32	12	61	0.00454685	24.0177	21.8865	23.233	10.8099	3.69545	10.1867	87.075
10K	canonical	lstm	3	512	0	8	7	83	0.00454492	24.0143	21.9738	23.1097	12.3393	3.79311	9.37196	88.2
10K	canonical	lstm	4	512	0	8	9	141	0.0045366	24.1343	22.1674	23.0991	13.1393	4.11247	8.72323	87.725
10K	canonical	lstm	3	384	0	16	9	54	0.00452249	24.1777	22.4399	23.6007	10.9018	4.21695	10.8262	84.3
10K	canonical	lstm	2	512	0	32	11	47	0.00448085	24.1996	21.8762	23.2864	10.7887	3.78279	10.1447	85.625
10K	canonical	lstm	2	512	0	8	8	71	0.00446997	24.1608	21.7011	22.8793	11.7893	3.8392	8.65771	89.275
10K	canonical	lstm	2	384	25	32	15	69	0.00445884	24.0316	21.9783	23.2492	10.7314	3.77497	9.77575	86.875
10K	canonical	lstm	4	512	25	16	14	186	0.004455	23.9398	21.7264	22.9912	12.1963	3.60451	8.87456	87.975
10K	canonical	lstm	2	256	25	32	20	86	0.00443774	24.0452	22.1042	23.551	10.3522	3.6179	10.8554	86.2
10K	canonical	lstm	2	256	25	8	17	154	0.00442582	24.1392	21.5966	22.7432	11.7044	3.56928	8.34307	88.6
10K	canonical	lstm	3	512	0	16	9	60	0.00440307	24.0349	21.5076	22.784	11.6968	3.51824	9.01007	87.95
10K	canonical	lstm	2	512	25	8	9	98	0.00439864	24.0104	21.6105	23.1067	10.8364	3.35544	9.6287	89.025
10K	canonical	lstm	2	256	25	16	17	95	0.00439299	24.026	22.0945	23.368	10.1699	3.67917	10.1893	86.7
10K	canonical	lstm	2	384	25	16	11	63	0.00436781	24.0628	22.1956	23.4825	10.0101	3.86131	10.5264	86.425
10K	canonical	lstm	4	256	25	32	31	269	0.00435752	23.9494	21.8531	23.0092	12.4422	3.70943	8.01514	88.8
10K	canonical	lstm	4	512	25	8	11	240	0.00434743	23.9785	22.2749	23.3056	11.613	4.25567	8.98324	87.125
10K	canonical	lstm	4	384	25	32	23	216	0.00434004	24.0688	21.8274	23.0632	12.806	3.57134	8.36494	88.1
10K	canonical	lstm	2	384	25	8	13	126	0.0043356	24.0683	21.2427	22.6775	11.3394	3.32451	8.3177	90.85
10K	canonical	lstm	4	384	50	16	22	271	0.00431858	23.9945	21.9335	23.2303	10.7384	3.98963	8.9853	87.75
10K	canonical	lstm	2	256	50	8	20	188	0.0042882	23.9903	21.9617	23.1371	10.9974	3.61624	8.87705	88.75
10K	canonical	lstm	4	512	50	8	13	294	0.00427815	23.9661	21.984	23.2489	11.2031	3.99074	8.83797	88.675
10K	canonical	lstm	4	256	25	8	20	355	0.00427181	23.9991	21.7976	23.0131	11.6338	3.7721	8.38101	89.25
10K	canonical	lstm	4	256	25	16	24	251	0.00425566	23.9303	21.6607	22.9344	11.8131	3.42728	8.07363	90.45
10K	canonical	lstm	3	512	25	16	12	115	0.00424459	23.9514	21.3038	22.6767	11.7189	3.12558	7.81468	89.925
10K	canonical	lstm	4	512	50	16	17	225	0.00423816	23.9249	21.6686	22.8455	11.7163	3.6844	8.47062	88.075
10K	canonical	lstm	3	512	25	32	12	89	0.0042343	24.0236	22.0898	23.2319	10.6832	3.61489	9.56489	88.325
10K	canonical	lstm	2	512	50	32	19	103	0.00423213	24.0262	20.8169	22.3859	11.0969	3.13774	7.71164	90.325
10K	canonical	lstm	2	512	25	16	10	65	0.00421968	23.9741	21.7707	23.1285	10.7177	3.58137	8.61311	88.275
10K	canonical	lstm	4	512	50	32	21	217	0.00421926	23.9586	22.364	23.5804	11.291	3.90855	9.11869	85.725
10K	canonical	lstm	2	384	50	8	14	142	0.00421	23.9239	21.7867	22.9561	11.5774	3.53961	8.17858	89.05
10K	canonical	lstm	2	384	50	16	16	93	0.0042015	23.927	21.6787	23.1301	10.0493	3.28668	8.92548	88.475
10K	canonical	lstm	2	256	50	16	25	139	0.00418355	23.9001	21.8123	23.1269	10.0251	3.254	9.35065	88.325
10K	canonical	lstm	4	384	50	32	30	292	0.00417718	23.9182	21.9544	23.3028	9.83436	3.80798	9.11486	87.775
10K	canonical	lstm	4	384	50	8	18	361	0.00417368	23.8722	21.8793	23.0929	9.78941	4.09132	8.6059	88.7
10K	canonical	lstm	2	256	50	32	31	137	0.00416576	23.9013	21.885	23.3123	9.90961	3.53722	9.2135	89.05
10K	canonical	lstm	3	512	50	16	16	159	0.00416344	23.8655	21.1306	22.6159	11.1546	3.06573	7.98101	90.25
10K	canonical	lstm	4	256	50	8	22	383	0.00416327	23.8848	22.2889	23.4586	11.4104	3.72337	8.96055	87.35
10K	canonical	lstm	4	384	25	16	20	246	0.00415683	23.9947	21.5147	22.7821	11.254	3.31731	8.12872	89.275
10K	canonical	lstm	2	512	50	8	12	154	0.00415575	23.9659	21.4551	22.8155	11.1393	3.28305	8.02763	90.1
10K	canonical	lstm	3	256	25	8	20	263	0.00414283	23.9605	21.2822	22.5548	11.0853	3.152	7.50073	90.5
10K	canonical	lstm	2	512	50	16	12	78	0.00413491	23.9476	21.8541	23.0869	9.87692	3.41933	8.81831	88.675
10K	canonical	lstm	2	384	50	32	19	88	0.00413181	23.9227	21.7533	23.2036	9.38363	3.43884	9.38954	88.475
10K	canonical	lstm	3	512	50	8	11	176	0.0041038	23.8176	21.9093	23.0584	10.8101	3.40449	8.37179	87.825
10K	canonical	lstm	3	384	25	16	13	112	0.00409936	23.7954	21.8934	23.1923	10.4709	3.32379	8.61659	88.425
10K	canonical	lstm	4	256	50	16	30	312	0.00409868	23.9082	22.3533	23.488	11.1325	3.90231	8.50328	87.125
10K	canonical	lstm	3	384	25	32	17	117	0.00409344	23.8468	21.9152	23.3931	10.5643	3.29464	8.9874	86.675
10K	canonical	lstm	3	256	50	8	29	385	0.00408301	23.8221	21.3943	22.7454	10.5879	3.53985	7.85902	91.1
10K	canonical	lstm	3	512	50	32	20	155	0.00408058	23.8774	21.3321	22.7955	10.8948	3.16068	7.96992	89.975
10K	canonical	lstm	3	512	25	8	9	141	0.00406951	23.8453	21.7388	22.9845	10.7232	3.30415	8.16539	89.9
10K	canonical	lstm	3	256	25	16	21	167	0.00404957	23.9531	21.5227	22.8321	11.031	3.03021	7.84575	89.925
10K	canonical	lstm	3	256	25	32	25	159	0.0040167	23.8629	21.712	23.1425	10.4075	3.0546	8.45675	89.825
10K	canonical	lstm	3	384	25	8	11	158	0.00399765	23.8103	21.8768	22.8741	10.7151	3.60668	7.51172	89.9
10K	canonical	lstm	4	256	50	32	54	470	0.003997	23.897	21.3073	22.7255	9.73223	3.55133	7.89135	90.35
10K	canonical	lstm	3	384	50	16	21	189	0.00397383	23.7938	21.3556	22.8246	10.3795	3.07954	7.90754	90.275
10K	canonical	lstm	3	384	50	32	21	146	0.00396286	23.7927	22.0115	23.2804	10.1008	3.32776	8.37034	87.25
10K	canonical	lstm	3	256	50	16	26	205	0.00393124	23.8754	22.1341	23.4044	10.0313	3.37038	8.57767	88.575
10K	canonical	lstm	3	256	50	32	40	260	0.00391256	23.8083	21.6238	22.9819	10.0214	3.1667	8.10229	89.275
10K	canonical	lstm	3	384	50	8	17	257	0.00384803	23.8599	21.5271	22.7432	10.5754	3.20243	7.17312	90.475	42.62	38.77	58.25	0.665579	0.445018	0.4262	0.126238
10K	restricted random	lstm	2	384	0	8	69	657	0.00207182	26.6413	25.1919	26.0288	5.00379	2.98311	5.25275	95.7
10K	restricted random	lstm	2	256	0	8	82	703	0.00205804	26.6562	25.5664	26.2174	4.87981	3.06861	5.36251	95.3
10K	restricted random	lstm	2	512	0	16	62	391	0.0020448	26.5788	25.0308	25.9466	4.96332	3.03211	5.24185	96.4
10K	restricted random	lstm	2	256	0	16	95	514	0.00203871	26.6489	25.6509	26.1587	4.67263	3.29792	5.24921	95.15
10K	restricted random	lstm	2	384	0	32	87	409	0.00201945	26.6358	25.2996	26.0495	4.3367	3.07077	5.42609	95.425
10K	restricted random	lstm	2	512	0	8	57	592	0.00201929	26.5677	25.0029	25.9231	4.80902	2.9107	4.95138	95.75
10K	restricted random	lstm	4	512	0	32	63	447	0.0020082	26.5772	25.2318	25.9931	4.78442	2.93219	5.22087	95.85
10K	restricted random	lstm	2	512	0	32	62	316	0.00200806	26.5745	25.2476	26.0981	4.45029	2.99738	5.15696	95.225
10K	restricted random	lstm	2	256	0	32	119	477	0.00200758	26.6622	25.6258	26.2406	4.32622	3.25185	5.4486	95.425
10K	restricted random	lstm	2	384	0	16	80	458	0.00199882	26.5634	25.21	25.9904	4.65204	3.07894	5.10261	95.7
10K	restricted random	lstm	3	256	0	32	112	529	0.00198799	26.5407	25.4687	26.0292	4.53355	2.98784	5.15522	96.025
10K	restricted random	lstm	3	256	0	16	86	537	0.00197114	26.5691	25.4759	25.9732	4.85602	3.06057	4.85515	96.025
10K	restricted random	lstm	2	512	25	16	112	827	0.00194165	26.4441	25.0122	25.7142	4.27132	3.2702	4.55492	97.025
10K	restricted random	lstm	3	384	0	8	58	737	0.00193982	26.5559	25.1926	25.9303	4.72763	2.85262	4.59375	95.775
10K	restricted random	lstm	4	384	0	8	80	1259	0.00193728	26.5323	25.1311	25.842	4.80563	2.82752	4.56373	97.1
10K	restricted random	lstm	4	256	0	8	87	1176	0.00192852	26.5937	25.3671	25.9966	4.96231	2.91557	4.7864	96.4
10K	restricted random	lstm	3	384	0	32	64	380	0.00192389	26.5974	25.4137	26.2383	4.31428	2.84993	5.34756	94.75
10K	restricted random	lstm	3	512	0	16	50	387	0.00192278	26.5318	25.0969	25.8685	4.78782	2.78582	4.64195	96.525
10K	restricted random	lstm	3	512	0	32	54	324	0.00191821	26.5728	25.2073	26.0415	4.46539	2.65518	5.14697	96.275
10K	restricted random	lstm	2	512	25	8	79	1020	0.00191025	26.4935	25.1779	26.029	4.41649	2.81513	4.95081	96.45
10K	restricted random	lstm	4	512	0	8	49	895	0.00190504	26.588	25.2738	26.0508	4.67779	2.76657	4.78122	95.675
10K	restricted random	lstm	3	384	0	16	58	411	0.00190179	26.5495	25.2372	25.9946	4.71955	2.68309	4.76441	96.35
10K	restricted random	lstm	4	256	50	32	237	2329	0.00189474	26.5705	26.1753	26.6805	3.95318	3.3721	5.70109	95.15
10K	restricted random	lstm	4	256	0	32	112	660	0.00189065	26.5187	25.5091	25.9634	4.51354	2.80708	4.87489	96.275
10K	restricted random	lstm	4	384	50	8	142	3258	0.00188459	26.5635	25.61	26.1449	3.96679	3.09856	5.09122	96.1
10K	restricted random	lstm	3	256	0	8	64	691	0.00188298	26.5919	25.4787	26.1111	4.39444	2.78015	4.89173	95.9
10K	restricted random	lstm	4	384	0	32	93	581	0.00188108	26.5078	25.3426	25.9445	4.61196	2.83381	4.61038	96.65
10K	restricted random	lstm	3	512	0	8	44	609	0.0018744	26.495	25.1066	26.0717	4.7978	2.60475	4.74281	96.325
10K	restricted random	lstm	4	512	50	8	142	3551	0.00187397	26.4725	25.4358	25.9387	3.89233	3.09605	4.89553	96.675
10K	restricted random	lstm	4	512	0	16	64	637	0.00187145	26.5101	25.155	25.8397	4.51939	2.86793	4.50768	96.05
10K	restricted random	lstm	2	512	25	32	90	540	0.00186914	26.4799	25.2514	26.0469	4.11469	3.01015	4.80782	96.825
10K	restricted random	lstm	2	384	25	8	113	1275	0.00185224	26.446	25.2817	25.824	4.44561	3.00505	4.38738	97.5
10K	restricted random	lstm	4	256	0	16	79	622	0.00185126	26.5706	25.6302	26.1484	4.51898	2.93745	4.57935	95.975
10K	restricted random	lstm	4	512	25	32	118	1400	0.00184654	26.42	25.2418	25.9364	3.90676	2.95836	4.63283	96.775
10K	restricted random	lstm	4	512	25	8	74	1891	0.0018421	26.4848	25.3363	25.9489	4.36869	2.9584	4.54357	96.725
10K	restricted random	lstm	2	256	25	32	223	1092	0.001841	26.4123	25.745	26.2874	3.71843	3.00453	5.27998	96.125
10K	restricted random	lstm	4	256	50	16	208	2422	0.00182886	26.479	26.1053	26.4907	3.9964	3.14653	4.99468	95.4
10K	restricted random	lstm	4	384	50	16	195	2576	0.00182803	26.4091	25.6406	26.1307	3.84657	3.00149	4.88961	96.475
10K	restricted random	lstm	2	384	25	16	107	710	0.00182705	26.4391	25.3613	26.0312	3.9495	2.94588	4.72561	96.95
10K	restricted random	lstm	4	512	50	32	223	2640	0.00182647	26.3922	25.4068	25.9353	3.78669	3.13557	4.57603	96.95
10K	restricted random	lstm	4	384	25	8	101	2245	0.00182513	26.4961	25.4853	26.053	4.20267	2.90281	4.44797	96.925
10K	restricted random	lstm	4	512	25	16	93	1363	0.00181039	26.4515	25.3365	25.8993	4.21742	2.96555	4.35443	97.175
10K	restricted random	lstm	2	512	50	32	142	845	0.00180782	26.3872	25.3418	25.9796	3.72318	2.98821	4.61085	96.675
10K	restricted random	lstm	2	256	25	16	222	1277	0.0018055	26.3743	25.6832	26.1417	3.93615	2.99153	4.76623	96.125
10K	restricted random	lstm	2	512	50	8	145	1823	0.00180378	26.4165	25.331	25.843	3.95379	3.06705	4.31466	97.5
10K	restricted random	lstm	3	512	25	32	92	786	0.00180112	26.4022	25.1097	25.8855	4.26572	2.80371	4.42219	97.075
10K	restricted random	lstm	4	384	50	32	284	2904	0.00179619	26.4325	25.7327	26.1211	3.80595	3.09682	4.42015	96.85
10K	restricted random	lstm	2	256	25	8	166	1807	0.00179616	26.4082	25.5604	26.0255	3.87144	2.92852	4.75014	97.15
10K	restricted random	lstm	4	384	0	16	86	709	0.00179478	26.4777	25.2655	25.8909	4.33023	2.74666	4.37696	96.975
10K	restricted random	lstm	2	384	25	32	118	608	0.00179267	26.4549	25.4751	26.1215	3.93834	2.89155	5.01889	96.175
10K	restricted random	lstm	4	512	50	16	143	2159	0.00179249	26.4204	25.5174	26.0566	3.75582	2.98969	4.62311	96.8
10K	restricted random	lstm	3	512	25	16	83	954	0.00178735	26.3684	25.1905	25.9311	3.9329	2.72202	4.56856	97.05
10K	restricted random	lstm	2	512	50	16	109	832	0.00178284	26.371	25.4444	26.1199	3.688	2.79762	4.98681	97.4
10K	restricted random	lstm	4	256	50	8	303	5842	0.00177852	26.4449	25.9594	26.284	3.83277	3.09909	4.53026	96.675
10K	restricted random	lstm	3	512	25	8	86	1616	0.00177254	26.3919	25.1139	25.838	4.08119	2.7583	4.31692	97.35
10K	restricted random	lstm	2	256	50	8	213	2241	0.00177242	26.4173	25.8844	26.2072	3.74143	3.00904	4.74369	96.475
10K	restricted random	lstm	4	384	25	16	120	1616	0.0017648	26.4488	25.4575	26.104	3.88309	2.86531	4.67427	96.625
10K	restricted random	lstm	2	384	50	32	209	1083	0.0017645	26.3354	25.491	26.0214	3.82928	2.83475	4.60269	97.55
10K	restricted random	lstm	2	256	50	32	298	1483	0.0017573	26.4336	25.9453	26.3751	3.69034	2.87341	4.99951	96.05
10K	restricted random	lstm	2	384	50	16	209	1349	0.00175616	26.3326	25.471	25.9718	3.74999	2.96694	4.48931	97.225
10K	restricted random	lstm	3	256	50	8	197	2909	0.00175053	26.456	25.957	26.3195	3.80807	2.96974	4.65879	96.1
10K	restricted random	lstm	3	384	25	8	112	1949	0.00174855	26.3152	25.3885	25.9165	3.96102	2.71139	4.26764	97.375
10K	restricted random	lstm	2	256	50	16	264	1624	0.00174643	26.4177	25.9382	26.3344	3.58647	2.91118	4.98013	96.1333
10K	restricted random	lstm	4	256	25	8	166	3309	0.00174619	26.3163	25.5915	26.0664	3.76788	2.84893	4.63527	96.975
10K	restricted random	lstm	3	384	25	16	111	1085	0.00174166	26.3406	25.2734	25.9316	3.90588	2.62184	4.42414	97.2
10K	restricted random	lstm	2	384	50	8	209	2403	0.00173499	26.3098	25.524	25.9522	3.76222	2.90191	4.30307	97.425
10K	restricted random	lstm	4	256	25	32	222	2173	0.00173464	26.3841	25.8974	26.359	3.52272	2.84863	4.98861	96.225
10K	restricted random	lstm	3	512	50	8	136	2639	0.00172468	26.341	25.4882	25.9685	3.89536	2.86827	4.39175	97.025
10K	restricted random	lstm	4	384	25	32	142	1461	0.0017099	26.4292	25.4918	26.0697	3.65929	2.82973	4.39397	97.025
10K	restricted random	lstm	3	512	50	16	142	1572	0.00170554	26.3465	25.4068	25.9198	3.53986	2.80856	4.30201	97.425
10K	restricted random	lstm	3	256	50	32	305	2142	0.0017022	26.3839	25.9969	26.3938	3.69495	2.85591	4.6704	96.275
10K	restricted random	lstm	3	256	50	16	270	2264	0.00169862	26.3864	25.958	26.3837	3.47681	2.85402	4.69574	96.025
10K	restricted random	lstm	3	384	50	8	137	2303	0.00168634	26.3616	25.7244	26.1864	3.61309	2.8575	4.53358	96.425
10K	restricted random	lstm	3	512	50	32	222	1884	0.0016798	26.2633	25.4668	25.9395	3.50224	2.87042	4.26847	97.675
10K	restricted random	lstm	4	256	25	16	257	2966	0.0016731	26.2855	25.6475	26.0223	3.72998	2.78769	4.16733	96.775
10K	restricted random	lstm	3	256	25	8	257	3689	0.00165158	26.2688	25.551	25.8944	3.82331	2.78762	3.95423	97.15
10K	restricted random	lstm	3	384	50	16	211	2135	0.00165132	26.2797	25.646	26.0328	3.66352	2.776	3.98755	96.9
10K	restricted random	lstm	3	384	25	32	121	977	0.00164796	26.314	25.3953	26.0755	3.5576	2.64519	4.34218	96.65
10K	restricted random	lstm	3	256	25	32	222	1560	0.00164519	26.2622	25.6303	26.0483	3.45566	2.72241	4.35939	97.125
10K	restricted random	lstm	3	256	25	16	143	1218	0.0016451	26.3518	25.7056	26.2261	3.47659	2.71266	4.42538	96.625
10K	restricted random	lstm	3	384	50	32	214	1733	0.00163935	26.32	25.6633	26.1686	3.61626	2.68187	4.21103	97.4	59.78	62.29	70.63	0.88192	0.714991	0.5978	0.376952
1K	canonical	lstm	4	128	0	16	1	0	0.00477858	56.8277	56.9464	485.49	56.3022	51.22	409.622	4.8
1K	canonical	lstm	4	128	50	16	1	0	0.0057686	53.8055	53.8847	396.324	56.902	50.6398	461.549	3.3
1K	canonical	lstm	4	128	25	8	1	0	0.00585758	52.3822	52.4798	397.762	59.6932	52.4138	468.328	2.3
1K	canonical	lstm	4	192	25	16	1	0	0.00609481	52.5447	52.6946	371.571	57.0879	51.7417	480.315	2.9
1K	canonical	lstm	4	128	50	8	1	0	0.00687567	51.6126	51.8261	403.949	68.2877	62.0347	453.327	2
1K	canonical	lstm	4	128	0	8	1	0	0.00695255	52.5932	52.8229	433.786	70.3612	64.4456	454.291	3.3
1K	canonical	lstm	4	192	50	16	1	0	0.00710096	51.479	51.5698	300.892	59.3302	51.877	440.503	2.8
1K	canonical	lstm	3	192	50	4	30	86	0.00713385	27.4405	23.2928	25.977	25.9424	7.96392	16.9103	50.4	13.25	14.54	23.78	0.611438	0.166896	0.1325	0.0135212
1K	canonical	lstm	4	192	50	8	1	0	0.00724173	49.4018	49.5989	390.236	62.7912	55.7008	620.415	1.65
1K	canonical	lstm	2	256	25	8	22	37	0.00735061	27.4883	22.1175	25.588	24.119	7.42803	18.8449	51.05
1K	canonical	lstm	3	128	50	4	43	137	0.00735065	27.6303	23.3781	26.1074	26.9055	8.81758	17.1927	50.225
1K	canonical	lstm	2	128	50	16	69	74	0.00737138	27.5273	22.9477	26.1353	24.0727	8.02678	19.9303	51.025
1K	canonical	lstm	2	192	25	8	26	38	0.00742379	27.4121	22.3547	25.5544	22.8621	7.15352	20.3968	52.275
1K	canonical	lstm	3	256	50	16	45	61	0.0074286	27.6625	21.7725	25.1409	26.9895	6.96768	16.2141	54.075
1K	canonical	lstm	2	128	50	4	35	88	0.00746667	27.5726	23.2082	26.2023	26.2053	8.1096	18.5059	50.975
1K	canonical	lstm	2	256	50	16	36	40	0.00748397	27.6163	21.7503	25.0265	24.324	6.23256	17.9771	50.05
1K	canonical	lstm	2	192	50	16	45	55	0.00752233	27.4623	22.3768	25.3842	25.1233	7.06697	19.6271	50.525
1K	canonical	lstm	4	128	25	16	1	0	0.00754858	53.9901	54.2233	438.278	80.8626	74.6493	459.335	4
1K	canonical	lstm	2	256	50	8	25	38	0.00755123	27.4416	22.4958	25.7365	23.202	7.34428	19.7404	50.05
1K	canonical	lstm	2	128	25	4	33	80	0.00763543	27.6984	21.7634	24.8816	24.7887	6.85125	17.4734	51.45
1K	canonical	lstm	3	256	50	4	24	78	0.00764751	27.4612	22.83	25.4568	26.0802	8.17393	18.1902	50.675
1K	canonical	lstm	3	192	50	8	41	75	0.00765873	27.5618	22.7287	25.5328	30.0275	8.70412	17.3908	51.25
1K	canonical	lstm	2	192	25	4	21	51	0.00767511	27.5099	22.3972	25.4022	25.829	7.66489	18.2981	52.275
1K	canonical	lstm	3	256	25	8	25	47	0.00769753	27.5828	22.0688	25.5423	27.0886	7.38641	18.3135	52.325
1K	canonical	lstm	2	256	25	16	32	39	0.00774329	27.7539	21.3082	24.627	25.789	6.48772	18.2434	51.55
1K	canonical	lstm	2	256	50	4	22	50	0.00774863	27.622	21.5357	25.2349	26.6631	7.15426	18.12	52.6
1K	canonical	lstm	2	192	50	4	30	73	0.00778181	27.8383	21.036	24.6466	27.176	6.54885	15.722	54.9
1K	canonical	lstm	3	128	25	4	35	118	0.00780073	27.6899	23.0519	25.6802	28.8518	9.33295	17.9514	50.325
1K	canonical	lstm	2	128	50	8	69	101	0.00784027	28.1218	21.582	25.0339	28.9088	6.54352	17.3812	50.4
1K	canonical	lstm	3	256	50	8	35	98	0.00789657	27.8076	21.4348	24.5146	29.7567	7.07563	15.871	53.05
1K	canonical	lstm	3	128	50	8	102	209	0.00789914	28.3071	22.4594	25.463	37.2655	7.6805	15.6009	50.275
1K	canonical	lstm	3	256	25	4	21	70	0.00790915	27.7773	21.4454	24.7623	26.605	7.35631	17.4377	50.4
1K	canonical	lstm	2	128	25	8	48	79	0.00793535	28.0345	21.54	24.9564	29.4781	6.53801	17.8041	50.575
1K	canonical	lstm	4	128	0	4	1	0	0.00795589	50.0017	50.2247	401.868	71.8569	65.518	636.404	2.5
1K	canonical	lstm	3	192	25	4	23	74	0.00796416	27.4272	23.6387	25.6238	27.9955	10.8923	18.7996	51.1
1K	canonical	lstm	3	192	25	16	48	69	0.00803834	27.8138	22.3752	25.3103	29.4768	9.27737	18.2773	51.95
1K	canonical	lstm	3	192	25	8	32	64	0.00804321	27.5511	22.4285	25.6638	27.8573	8.80904	19.7606	50.325
1K	canonical	lstm	3	256	25	16	33	45	0.00805885	27.7968	21.8454	25.2207	27.7354	7.37663	18.671	50.425
1K	canonical	lstm	3	192	50	16	79	117	0.00817488	28.1815	21.6493	25.1534	32.1712	7.1914	16.3624	50.55
1K	canonical	lstm	2	192	0	4	20	38	0.00817811	28.0797	21.7132	24.3369	26.0971	8.02514	18.0156	50.175
1K	canonical	lstm	2	192	50	8	42	69	0.0082126	28.041	20.7589	24.4241	31.2554	6.03713	16.6215	50.1
1K	canonical	lstm	2	192	25	16	47	51	0.00822036	28.1816	21.1453	24.6179	27.9708	6.93193	18.3383	50
1K	canonical	lstm	4	256	50	8	61	157	0.00824132	28.3583	21.7053	25.0983	34.0225	7.06666	16.8375	50.675
1K	canonical	lstm	4	128	50	4	1	0	0.00828515	47.8183	47.99	407.212	71.0919	61.6197	646.565	0.75
1K	canonical	lstm	2	256	0	4	16	31	0.00830015	28.0841	21.6793	25.0219	27.9295	7.99603	19.384	50.85
1K	canonical	lstm	2	256	25	4	20	61	0.00833109	28.1502	20.6825	24.1958	28.5507	6.65503	16.9865	51.125
1K	canonical	lstm	2	256	0	8	20	30	0.00835349	27.9426	21.4943	24.8875	25.4366	7.7878	20.5805	50.875
1K	canonical	lstm	4	192	0	16	1	0	0.00840519	51.4689	51.6618	315.835	78.1656	72.8327	452.679	2.5
1K	canonical	lstm	4	256	50	4	39	154	0.00842698	28.1367	21.5558	25.0335	32.769	7.66353	17.371	51.275
1K	canonical	lstm	4	256	50	16	66	113	0.0084352	28.5087	23.1792	26.2699	35.4077	8.98132	19.5502	50.35
1K	canonical	lstm	3	256	0	4	17	47	0.00854447	28.0125	22.2869	24.9244	28.8796	8.88683	19.975	51.25
1K	canonical	lstm	4	256	25	8	38	95	0.00856679	28.3291	22.4209	25.5542	34.465	9.15137	18.6862	51.5
1K	canonical	lstm	3	128	25	8	71	129	0.00862844	28.4705	21.5529	24.6665	35.0979	8.28339	17.6325	51.325
1K	canonical	lstm	4	256	0	16	1	0	0.00866171	50.1885	50.4513	282.738	78.7597	72.246	523.791	1.95
1K	canonical	lstm	3	128	25	16	101	131	0.00873308	28.8478	20.6369	24.2845	36.572	6.78751	17.4596	51.5
1K	canonical	lstm	3	256	0	8	21	35	0.00873761	28.272	21.9181	25.1036	30.9421	9.09639	19.5459	50.55
1K	canonical	lstm	3	192	0	8	28	51	0.00877145	28.4112	21.566	24.9691	31.0174	8.38444	19.9779	50.6
1K	canonical	lstm	2	192	0	8	29	39	0.00882037	28.4365	20.6446	23.9378	30.4039	7.28862	18.1576	50.875
1K	canonical	lstm	3	128	50	16	1	0	0.00884634	50.3983	50.3697	208.994	72.1895	62.075	600.35	1.1
1K	canonical	lstm	2	256	0	16	36	38	0.00885939	28.8873	19.0562	23.4154	32.6855	6.31186	17.5689	51.3
1K	canonical	lstm	2	128	0	8	43	65	0.00895592	28.6825	20.8484	24.4956	31.5301	7.77213	19.2489	50.45
1K	canonical	lstm	3	128	0	8	42	66	0.009038	28.6177	21.6592	24.8685	33.7843	9.17556	19.6796	51.725
1K	canonical	lstm	2	128	0	4	34	71	0.00920718	28.8042	20.2772	23.7692	35.4655	7.25861	16.9118	51.825
1K	canonical	lstm	4	192	50	4	60	247	0.00923293	28.8121	21.3443	24.6923	41.0274	7.85979	17.0148	50.275
1K	canonical	lstm	3	128	0	4	32	75	0.00954557	28.9171	21.8822	24.3588	35.6966	10.6852	18.9084	50.275
1K	canonical	lstm	2	128	25	16	119	146	0.00974346	30.0475	19.1174	23.4882	43.2049	6.64792	17.0795	50.125
1K	canonical	lstm	2	192	0	16	50	59	0.0100168	29.9952	18.4671	23.0323	39.7515	6.32533	17.1823	50.95
1K	canonical	lstm	2	128	0	16	108	113	0.0101655	30.1234	19.3267	23.2352	45.2749	6.71947	17.4344	50.7
1K	canonical	lstm	4	192	25	4	44	178	0.0102724	29.764	20.9304	24.4804	52.75	8.54505	17.0487	50.175
1K	canonical	lstm	3	192	0	16	51	59	0.0105455	30.4797	18.8436	23.2495	46.7203	6.2379	19.2306	50.675
1K	canonical	lstm	4	192	25	8	64	148	0.0105578	30.0757	20.8695	24.6627	51.304	8.30407	20.411	50.4
1K	canonical	lstm	3	192	0	4	30	73	0.0106902	30.0608	19.3106	23.072	47.725	8.02178	16.5138	54.875
1K	canonical	lstm	3	256	0	16	41	72	0.0108026	31.0899	17.7696	22.2049	48.1366	6.81468	16.327	50.375
1K	canonical	lstm	4	128	25	4	102	370	0.0108506	30.9473	19.5578	23.5535	58.2766	8.01374	16.7533	50.1
1K	canonical	lstm	4	256	25	4	35	134	0.0112291	29.9696	19.229	22.8405	52.2809	8.25175	15.3968	53.925
1K	canonical	lstm	4	192	0	4	29	99	0.0116711	31.8783	19.3809	23.2993	61.0045	8.68288	18.5667	51.05
1K	canonical	lstm	3	128	0	16	1	0	0.0138543	47.7482	47.9301	130.934	76.1502	70.0194	564.943	0.9
1K	canonical	lstm	4	256	25	16	126	232	0.0146854	34.5773	16.6931	21.6219	94.544	6.58469	17.0218	50.3
1K	canonical	lstm	4	256	0	8	47	88	0.015281	36.4649	15.4334	20.2913	92.9083	6.0413	17.0385	52.125
1K	canonical	lstm	4	256	0	4	37	126	0.0155396	36.0901	14.5713	19.4061	91.3523	5.91012	15.5348	50.275
1K	canonical	lstm	4	192	0	8	126	241	0.0245523	54.17	10.9865	16.3831	271.025	3.32541	16.1366	50.175
1K	restricted random	lstm	3	256	50	16	166	247	0.00329422	28.0806	26.6478	27.9785	8.90461	5.7714	10.1539	81.2	27.57	34.11	43.16	0.790315	0.391529	0.2757	0.0853102
1K	restricted random	lstm	3	192	50	4	245	856	0.00329448	27.9782	26.3713	27.5015	9.12358	5.78973	9.45697	85.225
1K	restricted random	lstm	3	256	50	8	271	628	0.00333795	27.9403	26.0073	27.1887	8.84583	6.12656	9.26902	86
1K	restricted random	lstm	3	192	50	16	273	440	0.0033657	28.0767	26.8102	28.0031	8.42656	6.247	10.2037	82.125
1K	restricted random	lstm	2	192	50	8	221	394	0.00341072	28.04	26.4043	27.682	8.88703	6.07609	10.3293	82.675
1K	restricted random	lstm	3	192	50	8	266	590	0.00341693	28.0916	26.6501	27.9561	8.41677	6.22686	10.9198	80.7
1K	restricted random	lstm	3	192	25	8	146	288	0.00344572	28.0143	26.2206	27.5332	9.17403	5.86425	10.2023	84.3
1K	restricted random	lstm	3	128	25	8	245	543	0.00347294	28.1621	26.9421	28.037	9.21578	6.41033	11.2847	81.725
1K	restricted random	lstm	2	128	50	4	245	659	0.0034897	28.1909	26.896	28.035	9.24224	6.42792	10.6923	80.6
1K	restricted random	lstm	3	256	50	4	148	535	0.00349498	28.0414	26.0096	27.4215	9.72334	5.95515	9.57701	85.8
1K	restricted random	lstm	2	256	50	16	248	314	0.00351949	28.0548	25.9812	27.2529	9.20487	6.16423	9.43948	85.55
1K	restricted random	lstm	3	256	25	8	104	236	0.00352748	28.1464	25.8882	27.3663	9.25889	6.14348	10.3074	83.425
1K	restricted random	lstm	4	256	25	16	168	317	0.00353494	28.1835	26.5519	27.9805	9.51957	6.25351	11.1098	80.325
1K	restricted random	lstm	4	256	50	8	267	707	0.00353785	28.1779	26.6998	27.931	8.47611	6.46875	11.3658	81.25
1K	restricted random	lstm	3	128	25	4	205	719	0.00354072	28.1242	26.7062	27.7523	9.31392	6.65947	10.1887	83.45
1K	restricted random	lstm	3	128	50	4	279	936	0.00354847	28.3467	27.2713	28.2943	9.2744	7.0194	10.8975	78.45
1K	restricted random	lstm	4	256	50	4	228	1035	0.00356203	28.0738	25.9694	27.1624	9.76335	6.66139	9.215	86.4
1K	restricted random	lstm	2	192	50	4	143	383	0.00357462	28.0951	26.1287	27.5639	9.44703	6.08042	10.701	84.85
1K	restricted random	lstm	4	192	25	4	239	1061	0.00359125	28.1617	26.46	27.5965	9.94384	6.66226	10.098	83.5
1K	restricted random	lstm	2	256	50	8	194	353	0.00359243	28.1216	26.0136	27.2987	9.25811	6.578	10.1802	83.5
1K	restricted random	lstm	2	128	50	8	239	425	0.00359987	28.2207	27.0283	28.078	9.25782	6.88417	11.2169	79.525
1K	restricted random	lstm	4	192	50	8	322	789	0.00360003	28.3273	27.0804	28.3442	8.8689	6.91561	11.8612	77.675
1K	restricted random	lstm	2	192	25	16	222	317	0.00362318	28.1728	26.3052	27.6249	9.76061	6.67937	10.7488	81.9
1K	restricted random	lstm	3	192	25	16	197	299	0.00363033	28.1665	26.7815	28.1168	9.17259	6.55105	11.2296	81.1
1K	restricted random	lstm	2	256	25	8	106	195	0.00364095	28.259	25.6486	27.3867	9.7875	6.16069	10.51	83.35
1K	restricted random	lstm	2	256	50	4	114	322	0.00364245	28.2282	25.875	27.4404	9.53835	6.39141	10.5808	82.825
1K	restricted random	lstm	3	192	25	4	148	528	0.00364582	28.0372	25.9756	27.3357	10.3401	6.50758	10.091	85.075
1K	restricted random	lstm	4	192	25	8	266	671	0.00364818	28.2382	26.7082	27.8961	9.39244	6.61296	11.0609	82.35
1K	restricted random	lstm	4	128	25	4	273	1161	0.00365379	28.4517	27.2588	28.4585	9.77902	7.18186	12.0536	79.875
1K	restricted random	lstm	3	256	25	16	116	200	0.0036564	28.2054	26.2182	27.7363	9.457	6.27839	11.5653	81.25
1K	restricted random	lstm	2	128	25	4	189	504	0.00366349	28.1512	26.3478	27.4385	9.78085	6.6492	10.6112	83.5
1K	restricted random	lstm	2	128	50	16	271	331	0.00366429	28.4413	27.4642	28.6456	9.68942	7.54565	11.9494	74.15
1K	restricted random	lstm	3	256	25	4	71	266	0.00367506	28.2589	26.1361	27.8304	9.77867	5.86364	11.096	81.4
1K	restricted random	lstm	4	256	25	4	130	570	0.00367727	28.2446	25.8223	27.2679	10.2209	6.5994	9.78994	85
1K	restricted random	lstm	2	256	25	16	175	217	0.00367966	28.147	25.8593	27.2522	9.76543	6.68661	10.3898	83.875
1K	restricted random	lstm	4	256	25	8	146	375	0.00368123	28.2239	26.2282	27.6844	9.58884	6.42379	10.8933	82.675
1K	restricted random	lstm	3	128	50	8	271	557	0.00371335	28.5559	27.7764	29.073	9.40903	7.76555	13.1455	73.7
1K	restricted random	lstm	2	192	25	8	146	256	0.00372027	28.1926	26.1973	27.5597	9.91728	6.84784	10.9538	81.575
1K	restricted random	lstm	2	128	25	8	197	305	0.00372863	28.22	26.8913	28.0533	9.45194	7.01379	11.6541	79.275
1K	restricted random	lstm	2	192	25	4	94	250	0.00375745	28.2952	25.964	27.6124	10.0776	6.2487	11.2076	81.725
1K	restricted random	lstm	4	256	50	16	196	378	0.00376163	28.8236	27.929	29.5048	9.74908	7.53901	14.0328	68.225
1K	restricted random	lstm	2	192	50	16	159	223	0.00376515	28.4038	27.3002	28.7315	9.86979	7.2524	13.0874	73.25
1K	restricted random	lstm	4	128	50	16	1	0	0.00377523	62.0674	62.1343	490.863	53.9291	49.6953	340.799	4.15
1K	restricted random	lstm	4	256	0	8	83	178	0.00379363	28.4679	26.2732	27.7925	10.5746	6.34653	11.3296	82.425
1K	restricted random	lstm	4	192	50	4	237	1038	0.00381233	28.5202	27.501	28.7653	10.1404	7.37487	13.2296	73.425
1K	restricted random	lstm	2	128	0	8	165	294	0.00381455	28.3658	26.5146	27.6913	10.2295	6.89263	11.2408	81.5
1K	restricted random	lstm	2	256	25	4	82	225	0.00386298	28.3924	25.6367	27.1815	10.1802	6.28566	10.945	83.575
1K	restricted random	lstm	4	128	50	4	245	1042	0.00386334	28.8785	28.1295	29.571	9.75727	7.50287	14.411	70.725
1K	restricted random	lstm	4	192	50	16	252	475	0.00387968	28.9147	28.1784	29.8189	9.8042	7.89268	14.8807	68.25
1K	restricted random	lstm	3	128	50	16	292	458	0.00388793	28.9298	28.2797	29.6854	9.93422	7.7821	14.8145	67.425
1K	restricted random	lstm	3	128	0	4	98	292	0.00388871	28.4608	26.5142	27.6965	10.7259	7.20263	10.9664	79.55
1K	restricted random	lstm	3	192	0	16	163	232	0.00394385	28.3774	25.9585	27.2654	10.3556	7.36996	11.169	81.225
1K	restricted random	lstm	3	128	25	16	282	442	0.00395842	28.7666	27.9255	29.315	10.7235	7.76969	14.5456	71.2
1K	restricted random	lstm	2	192	0	8	94	175	0.00398114	28.5822	26.1909	27.7814	10.5291	6.54666	12.2947	81.85
1K	restricted random	lstm	2	192	0	4	69	172	0.00398303	28.5853	26.1769	27.8955	10.3009	6.46878	13.2216	78.15
1K	restricted random	lstm	2	192	0	16	163	208	0.00402418	28.4549	26.2316	27.4406	10.5831	7.45259	11.4854	80.3
1K	restricted random	lstm	2	128	0	4	125	307	0.00403259	28.4961	26.1897	27.2932	10.8971	7.26419	11.0287	80.95
1K	restricted random	lstm	2	256	0	8	72	148	0.00404203	28.5071	26.1192	27.8413	9.7628	6.73719	13.3367	78.3
1K	restricted random	lstm	2	128	0	16	282	355	0.00406429	28.4502	26.9384	28.0291	10.5676	7.47944	13.0188	77.525
1K	restricted random	lstm	3	256	0	4	71	214	0.00407682	28.4513	25.4883	27.1551	11.2175	6.96266	10.9088	82.65
1K	restricted random	lstm	2	256	0	16	93	122	0.00407714	28.5509	26.2379	27.9825	10.2997	6.62442	13.5276	77.425
1K	restricted random	lstm	3	256	0	16	129	200	0.00408743	28.3956	25.9853	27.3438	10.6815	7.43883	11.8294	81.675
1K	restricted random	lstm	3	192	0	8	105	311	0.00409284	28.4538	25.9943	27.413	11.1427	7.7086	11.5665	80.9
1K	restricted random	lstm	3	256	0	8	88	292	0.0041156	28.3671	25.7924	27.2774	10.7968	7.23443	11.5637	81.95
1K	restricted random	lstm	2	128	25	16	241	306	0.00412323	28.6111	27.7157	29.127	10.5722	7.88216	14.8162	69.95
1K	restricted random	lstm	3	192	0	4	66	202	0.00412396	28.6097	26.2582	27.6176	11.8511	7.33505	11.7611	78.575
1K	restricted random	lstm	4	256	0	4	73	262	0.00412667	28.5133	26.0323	27.5924	11.0656	7.29946	12.1696	80.5
1K	restricted random	lstm	3	128	0	8	194	518	0.00414235	28.6229	27.3514	28.4067	10.9273	7.87317	13.5858	74.825
1K	restricted random	lstm	2	256	0	4	57	137	0.00419316	28.6757	25.8931	27.5606	11.4059	6.8945	12.8095	81.125
1K	restricted random	lstm	4	192	0	4	128	469	0.00422953	28.6402	26.0521	27.2666	11.6654	7.91762	11.1669	80.6
1K	restricted random	lstm	4	192	25	16	230	439	0.00433449	29.3117	28.6342	30.1094	11.4195	9.74457	16.3883	62.525
1K	restricted random	lstm	4	128	0	4	200	720	0.00443801	28.9432	27.4885	28.4762	12.2343	9.0574	13.6671	73.5
1K	restricted random	lstm	4	192	0	8	151	381	0.0044858	28.9071	27.2343	28.367	12.1334	8.94221	14.313	74.625
1K	restricted random	lstm	3	128	0	16	246	371	0.00472494	29.1899	28.2926	29.626	11.8799	9.83649	17.7412	63.375
1K	restricted random	lstm	4	256	0	16	151	250	0.00478917	29.5876	28.7353	30.1206	13.0207	10.374	17.8957	60.15
1K	restricted random	lstm	4	128	0	8	155	433	0.00508123	30.0551	29.392	30.8748	14.3729	11.34	21.4381	53.425
1K	restricted random	lstm	4	128	0	16	1	0	0.00511073	60.2644	60.3726	461.548	64.911	61.4293	379.85	4.05
1K	restricted random	lstm	4	192	0	16	161	249	0.00548053	30.3191	29.7818	31.4481	15.3302	12.259	24.6275	50.1
1K	restricted random	lstm	4	128	25	8	1	0	0.005802	58.3919	58.5382	384.316	66.8782	63.5574	480.844	1.65
1K	restricted random	lstm	4	128	25	16	1	0	0.00585669	58.0217	58.1624	419.647	68.3208	64.4182	466.385	3
1K	restricted random	lstm	4	128	50	8	1	0	0.0068061	56.0455	56.1192	434.152	75.4398	70.8623	530.106	1.15
1M	canonical	gru	3	512	0	64	147	44310	0.00121477	21.5215	21.0355	21.0982	2.38918	1.09774	1.85084	99.32	82.7678	69.1939	81.6653	0.847287	0.794237	0.827678	0.556983
1M	canonical	gru	3	512	0	128	63	13197	0.00127442	21.5426	21.0269	21.0936	2.4481	1.09656	2.06138	99.1825	83.5912	68.2353	81.9721	0.832421	0.783233	0.835912	0.544998
1M	canonical	gru	3	512	0	256	20	3384	0.00133609	21.5854	21.0428	21.1434	2.38659	1.11571	2.32549	98.9875	82.3143	67.1565	81.4941	0.824066	0.770851	0.823143	0.522887
1M	canonical	gru	3	512	0	512	13	1860	0.00133681	21.5801	21.062	21.2509	2.13336	1.09366	2.64677	98.8575	80.5287	66.8892	80.8043	0.827793	0.767782	0.805287	0.511812
1M	canonical	gru	3	512	25	64	304	123975	0.00138475	21.5684	21.4464	21.6188	1.92409	1.4365	2.90333	98.605	74.7616	68.6522	78.3958	0.875713	0.788019	0.747616	0.515913
1M	canonical	gru	3	512	25	128	337	92538	0.0010445	21.3956	21.1616	21.343	1.51941	0.953191	2.12268	99.2175	80.5215	71.5041	80.8015	0.884936	0.820754	0.805215	0.58484
1M	canonical	gru	3	512	25	256	324	69467	0.000938582	21.3561	20.9683	21.1911	1.5494	0.717614	1.79131	99.44	83.0129	72.377	81.7572	0.885268	0.830774	0.830129	0.610524
1M	canonical	gru	3	512	25	512	160	27842	0.000962784	21.375	20.8093	21.1118	1.7819	0.613263	1.78288	99.41	84.4805	71.7299	82.2977	0.87159	0.823346	0.844805	0.606249
1M	canonical	gru	3	512	50	64	334	143935	0.00157771	21.7037	21.5749	21.7157	2.27358	1.77324	3.1806	98.385	73.1401	66.6515	77.6658	0.858184	0.765054	0.731401	0.480206
1M	canonical	gru	3	512	50	128	338	97499	0.00128937	21.5412	21.3774	21.5202	1.85405	1.3258	2.59631	98.655	76.8439	69.3729	79.2984	0.874833	0.796291	0.768439	0.535312
1M	canonical	gru	3	512	50	256	337	72069	0.00110917	21.4153	21.1926	21.3932	1.60326	0.996139	2.32241	99.16	80.1076	71.4206	80.6379	0.885695	0.819796	0.801076	0.581653
1M	canonical	gru	3	512	50	512	301	53673	0.000948837	21.3623	20.9102	21.1644	1.7278	0.651503	1.7513	99.48	83.8951	72.3806	82.0841	0.881786	0.830815	0.838951	0.614617
1M	canonical	lstm	3	512	0	64	7	1853	0.00101777	21.3898	21.016	21.1152	1.8069	0.825703	1.78253	99.21	84.8473	71.6476	82.4303	0.86919	0.822401	0.848473	0.606508
1M	canonical	lstm	3	512	0	128	8	1627	0.00104263	21.4	20.9603	21.0656	2.03086	0.782865	1.72554	99.2725	84.7434	71.0599	82.3928	0.862452	0.815655	0.847434	0.596139
1M	canonical	lstm	3	512	0	256	9	1619	0.00106693	21.4316	20.8774	21.0553	2.04036	0.755459	1.81057	99.1925	86.0537	70.2802	82.8594	0.848186	0.806706	0.860537	0.588811
1M	canonical	lstm	3	512	0	512	11	1753	0.00114521	21.4633	20.924	21.1082	2.05666	0.856611	2.04745	99.09	84.9682	69.7474	82.4738	0.845692	0.80059	0.849682	0.575279
1M	canonical	lstm	3	512	25	64	36	14929	0.000863878	21.3146	20.8557	21.043	1.64743	0.598192	1.51628	99.4075	86.128	72.8408	82.8855	0.878813	0.836097	0.86128	0.632845
1M	canonical	lstm	3	512	25	128	21	5939	0.000858465	21.3117	20.9045	21.1121	1.44773	0.606671	1.65674	99.4175	84.7396	72.4798	82.3915	0.8797	0.831954	0.847396	0.620184
1M	canonical	lstm	3	512	25	256	25	5630	0.000857372	21.3149	20.8151	21.0648	1.55811	0.569895	1.59164	99.43	85.4307	72.8154	82.6391	0.881125	0.835806	0.854307	0.629154
1M	canonical	lstm	3	512	25	512	22	4190	0.000882367	21.3253	20.8714	21.1466	1.52422	0.571306	1.73488	99.3475	85.1791	72.8485	82.5494	0.882484	0.836186	0.851791	0.628554
1M	canonical	lstm	3	512	50	64	51	22175	0.00092399	21.3394	20.8992	21.0886	1.58719	0.692414	1.71105	99.365	85.3992	72.0824	82.6279	0.872373	0.827392	0.853992	0.616407
1M	canonical	lstm	3	512	50	128	48	13797	0.000838292	21.2996	20.8649	21.0942	1.43648	0.599579	1.59312	99.46	85.6687	72.6958	82.7236	0.878779	0.834433	0.856687	0.628194
1M	canonical	lstm	3	512	50	256	46	10659	0.000839091	21.304	20.8793	21.1098	1.39313	0.583532	1.63657	99.395	84.9535	72.7018	82.4685	0.881571	0.834502	0.849535	0.624979
1M	canonical	lstm	3	512	50	512	54	10495	0.000829969	21.3019	20.8205	21.0714	1.46277	0.550861	1.54099	99.465	85.6752	72.7783	82.7259	0.879752	0.83538	0.856752	0.629651
1M	deepsmiles.both	lstm	3	512	0	64	7	1854	0.00141974	21.7642	21.255	21.4478	2.49079	1.32401	2.49364	97.2275
1M	deepsmiles.both	lstm	3	512	0	128	8	1532	0.00141629	21.772	21.2049	21.412	2.53434	1.2816	2.48682	97.225
1M	deepsmiles.both	lstm	3	512	0	256	10	1706	0.00149448	21.8112	21.0875	21.3163	2.89801	1.29202	2.46251	97.3125
1M	deepsmiles.both	lstm	3	512	0	512	10	1567	0.00154019	21.8096	21.3073	21.5092	2.52996	1.49858	2.78478	96.9375
1M	deepsmiles.both	lstm	3	512	25	64	39	15911	0.00126103	21.6731	20.9599	21.236	2.48802	1.01474	2.04375	98.22
1M	deepsmiles.both	lstm	3	512	25	128	19	5215	0.00123303	21.6427	21.1123	21.3704	2.20551	1.03835	2.20508	97.7825
1M	deepsmiles.both	lstm	3	512	25	256	19	3947	0.00123066	21.6425	21.0691	21.3803	2.14006	0.980423	2.28813	97.8975	79.5826	68.4128	80.4284	0.850605	0.785271	0.795826	0.531576
1M	deepsmiles.both	lstm	3	512	25	512	20	3610	0.00128508	21.6629	21.1077	21.4291	2.24243	1.04679	2.36326	97.6825
1M	deepsmiles.both	lstm	3	512	50	64	40	16520	0.00129285	21.6734	21.1347	21.3942	2.23665	1.07687	2.37276	98.035
1M	deepsmiles.both	lstm	3	512	50	128	47	13476	0.00130069	21.6769	21.0016	21.3269	2.37847	1.02987	2.28959	98.1825
1M	deepsmiles.both	lstm	3	512	50	256	34	7425	0.00126232	21.656	21.1613	21.4672	2.08161	1.05684	2.4207	97.87
1M	deepsmiles.both	lstm	3	512	50	512	36	6571	0.00125342	21.6482	21.151	21.4741	2.08467	1.01771	2.42744	97.85
1M	deepsmiles.branches	lstm	3	512	0	64	8	2352	0.0011467	21.5028	21.0137	21.1381	2.28513	0.927864	1.82454	98.335
1M	deepsmiles.branches	lstm	3	512	0	128	8	1648	0.00117184	21.5057	20.9875	21.1136	2.3444	0.929743	1.86423	98.595
1M	deepsmiles.branches	lstm	3	512	0	256	9	1630	0.00119583	21.5358	20.9863	21.1577	2.24519	0.915902	2.08019	98.2125
1M	deepsmiles.branches	lstm	3	512	0	512	11	1780	0.00123076	21.5559	20.9475	21.1096	2.47285	0.963153	1.93989	98.3575
1M	deepsmiles.branches	lstm	3	512	25	64	32	13776	0.000968207	21.3913	20.9291	21.1532	1.77116	0.739779	1.7286	98.845
1M	deepsmiles.branches	lstm	3	512	25	128	19	5550	0.000956435	21.3923	20.9963	21.1737	1.73023	0.746707	1.68528	98.73	83.3834	72.1047	81.8952	0.880451	0.827648	0.833834	0.607618
1M	deepsmiles.branches	lstm	3	512	25	256	21	4744	0.000972229	21.4042	20.9354	21.1574	1.75552	0.700578	1.76804	98.8625
1M	deepsmiles.branches	lstm	3	512	25	512	21	3983	0.000990255	21.4076	20.9152	21.1917	1.90198	0.660423	1.77458	98.8975
1M	deepsmiles.branches	lstm	3	512	50	64	61	27224	0.000989771	21.4144	20.8785	21.0865	1.96515	0.695647	1.66718	99.0375
1M	deepsmiles.branches	lstm	3	512	50	128	40	11747	0.000997365	21.4013	20.9952	21.1755	1.80653	0.752477	1.80429	98.8975
1M	deepsmiles.branches	lstm	3	512	50	256	40	9058	0.000996185	21.408	20.9766	21.2057	1.79818	0.710641	1.89206	98.8775
1M	deepsmiles.branches	lstm	3	512	50	512	38	7464	0.000988779	21.3958	21.0213	21.2665	1.63779	0.728361	1.9787	98.715
1M	deepsmiles.rings	lstm	3	512	0	64	7	1817	0.00144098	21.7586	21.2862	21.4404	2.52669	1.35252	2.54043	97.3375
1M	deepsmiles.rings	lstm	3	512	0	128	9	1818	0.00148133	21.8187	21.0589	21.2877	2.97399	1.23425	2.35016	97.695
1M	deepsmiles.rings	lstm	3	512	0	256	9	1523	0.00149695	21.801	21.1865	21.3771	2.74818	1.30191	2.5814	97.545
1M	deepsmiles.rings	lstm	3	512	0	512	11	1723	0.00155872	21.8256	21.1538	21.3993	2.78454	1.37324	2.74632	97.51
1M	deepsmiles.rings	lstm	3	512	25	64	36	14671	0.00130889	21.6967	20.8195	21.1671	2.75927	0.944982	2.06532	98.305
1M	deepsmiles.rings	lstm	3	512	25	128	15	4277	0.0012488	21.651	21.1772	21.4407	2.09072	1.06909	2.39123	97.865	79.7858	68.6037	80.5097	0.852117	0.787462	0.797858	0.53537
1M	deepsmiles.rings	lstm	3	512	25	256	20	4128	0.00125929	21.6608	21.0458	21.3667	2.23954	1.00188	2.31513	98.065
1M	deepsmiles.rings	lstm	3	512	25	512	18	3269	0.00127629	21.6593	21.1343	21.4717	2.17728	1.04192	2.47117	97.79
1M	deepsmiles.rings	lstm	3	512	50	64	36	14541	0.00137836	21.7248	21.1478	21.41	2.38213	1.17571	2.53192	97.92
1M	deepsmiles.rings	lstm	3	512	50	128	32	9153	0.00134276	21.6986	21.1942	21.4359	2.18807	1.19096	2.58712	97.93
1M	deepsmiles.rings	lstm	3	512	50	256	33	7115	0.00128791	21.65	21.1519	21.4549	2.08714	1.0823	2.51309	97.9075
1M	deepsmiles.rings	lstm	3	512	50	512	35	6470	0.00125965	21.6578	21.1516	21.4494	1.99465	1.10079	2.45837	98.07
1M	restricted random	gru	3	512	0	64	318	96444	0.000944156	25.5745	25.5425	25.5295	1.8632	1.79384	2.13425	99.38	82.4355	78.0652	81.54	0.957385	0.896065	0.824355	0.707197
1M	restricted random	gru	3	512	0	128	255	58842	0.000858298	25.5221	25.4784	25.4615	1.69151	1.60853	1.92658	99.5375	84.5778	79.2383	82.333	0.962412	0.909531	0.845778	0.740346
1M	restricted random	gru	3	512	0	256	301	52635	0.000764064	25.4341	25.3773	25.3624	1.50444	1.42502	1.65073	99.6975	88.1785	81.1366	83.5898	0.970652	0.93132	0.881785	0.797122
1M	restricted random	gru	3	512	0	512	254	43950	0.000719776	25.3939	25.3022	25.311	1.40346	1.31585	1.55116	99.705	90.3146	82.0224	84.2928	0.973066	0.941488	0.903146	0.827398
1M	restricted random	gru	3	512	25	64	253	115265	0.00118304	25.769	25.76	25.8025	2.2362	2.28065	2.9689	98.8125	74.2057	73.1229	78.1483	0.935695	0.839335	0.742057	0.582783
1M	restricted random	gru	3	512	25	128	340	94554	0.00103266	25.6534	25.6344	25.6826	1.93422	1.92372	2.53468	99.1	78.157	75.9299	79.8481	0.950929	0.871555	0.78157	0.647755
1M	restricted random	gru	3	512	25	256	320	73167	0.000922158	25.5619	25.5441	25.5905	1.72466	1.6766	2.25757	99.305	81.1596	77.7251	81.0509	0.958967	0.892161	0.811596	0.694364
1M	restricted random	gru	3	512	25	512	314	63421	0.000795491	25.4683	25.4408	25.4714	1.45336	1.4415	1.91706	99.58	85.4641	80.0677	82.651	0.968744	0.919051	0.854641	0.760908
1M	restricted random	gru	3	512	50	64	282	129333	0.00139752	25.9571	25.9607	25.9974	2.657	2.70806	3.56155	97.955	67.3257	69.0701	74.8391	0.922914	0.792816	0.673257	0.492623
1M	restricted random	gru	3	512	50	128	276	80655	0.00121262	25.7992	25.7956	25.8464	2.29223	2.28549	3.11899	98.57	73.0669	72.524	77.6322	0.9342	0.832461	0.730669	0.56823
1M	restricted random	gru	3	512	50	256	254	57108	0.00114091	25.7263	25.7169	25.8009	2.07727	2.07205	2.98795	98.7925	75.1479	74.1433	78.5662	0.943705	0.851048	0.751479	0.603542
1M	restricted random	gru	3	512	50	512	312	58174	0.000900401	25.5545	25.5379	25.5888	1.65725	1.62308	2.25541	99.315	81.8431	78.0144	81.3145	0.959416	0.895482	0.818431	0.703147
1M	restricted random	lstm	3	512	0	64	126	43157	0.000693877	25.3825	25.2773	25.2861	1.44182	1.25274	1.44403	99.715	90.8739	82.4578	84.4718	0.976158	0.946485	0.908739	0.839601
1M	restricted random	lstm	3	512	0	128	121	28466	0.000667953	25.3695	25.2424	25.2685	1.36757	1.2059	1.37519	99.7975	91.6208	82.7695	84.7077	0.977119	0.950063	0.916208	0.850538
1M	restricted random	lstm	3	512	0	256	110	23731	0.000657184	25.3624	25.219	25.2499	1.31839	1.22059	1.33318	99.8525	92.0947	82.7585	84.8555	0.975287	0.949937	0.920947	0.853222
1M	restricted random	lstm	3	512	0	512	139	26328	0.000665504	25.3669	25.2015	25.2304	1.36369	1.21618	1.32193	99.86	92.4978	82.9839	84.9801	0.97651	0.952524	0.924978	0.860367
1M	restricted random	lstm	3	512	25	64	254	116369	0.000699918	25.3823	25.3563	25.3728	1.30611	1.29998	1.58844	99.6875	89.1294	81.7894	83.9066	0.974768	0.938813	0.891294	0.815645
1M	restricted random	lstm	3	512	25	128	305	100054	0.000642922	25.3498	25.3095	25.3168	1.22258	1.20393	1.37764	99.795	90.7077	82.5808	84.4188	0.978227	0.947897	0.907077	0.841095
1M	restricted random	lstm	3	512	25	256	289	74052	0.000629466	25.3299	25.2906	25.3049	1.19402	1.18513	1.3352	99.82	91.3096	82.8087	84.6099	0.978712	0.950513	0.913096	0.849434
1M	restricted random	lstm	3	512	25	512	256	53566	0.000624023	25.3345	25.2892	25.3078	1.18284	1.15764	1.33938	99.8075	91.2331	82.8138	84.5857	0.979052	0.950572	0.912331	0.849069
1M	restricted random	lstm	3	512	50	64	293	131779	0.000736436	25.4139	25.3829	25.3867	1.40445	1.38765	1.63674	99.63	88.0774	81.2859	83.5558	0.972834	0.933034	0.880774	0.799467
1M	restricted random	lstm	3	512	50	128	238	78444	0.000680178	25.385	25.3492	25.3767	1.27508	1.23221	1.53851	99.7175	88.939	81.7305	83.8436	0.974797	0.938137	0.88939	0.813341
1M	restricted random	lstm	3	512	50	256	227	57052	0.000668623	25.3699	25.3464	25.3549	1.24812	1.2562	1.48232	99.7575	89.3086	81.9549	83.9656	0.976054	0.940713	0.893086	0.820019
1M	restricted random	lstm	3	512	50	512	248	53465	0.000672453	25.3728	25.3394	25.3744	1.25078	1.21831	1.53874	99.7	89.3512	81.9232	83.9796	0.975513	0.940349	0.893512	0.819639
1M	unrestricted random	gru	3	512	0	64	215	68164	0.00116204	27.2737	26.7311	27.0578	3.12095	1.83578	3.03749	98.8525	78.576	75.6921	80.0205	0.945909	0.868826	0.78576	0.645761
1M	unrestricted random	gru	3	512	0	128	232	53530	0.00105383	27.2181	26.5396	26.9678	2.83002	1.59775	2.69775	99.0275	81.6406	77.2133	81.2368	0.950472	0.886287	0.816406	0.687733
1M	unrestricted random	gru	3	512	0	256	151	26822	0.00105157	27.2231	26.1027	26.8486	3.00009	1.4839	2.53507	99.2375	84.1682	78.7106	82.1841	0.957736	0.903473	0.841682	0.728298
1M	unrestricted random	gru	3	512	0	512	74	12520	0.00110663	27.2658	26.434	26.9351	3.02166	1.59969	2.84685	98.9275	82.5717	77.4493	81.5914	0.949233	0.888996	0.825717	0.696793
1M	unrestricted random	gru	3	512	25	64	142	67375	0.00156418	27.5188	27.4228	27.5142	3.58276	3.26254	4.30827	97.41	66.9305	69.4834	74.6345	0.930983	0.79756	0.669305	0.496968
1M	unrestricted random	gru	3	512	25	128	319	92478	0.00122642	27.2717	27.0612	27.2635	2.83533	2.26652	3.43855	98.495	74.916	73.9421	78.4641	0.942369	0.848739	0.74916	0.599197
1M	unrestricted random	gru	3	512	25	256	277	62510	0.00106218	27.1672	26.8424	27.1321	2.51909	1.76167	2.98878	98.8175	79.3879	76.6942	80.3502	0.954499	0.880328	0.793879	0.667075
1M	unrestricted random	gru	3	512	25	512	296	56423	0.000944846	27.0951	26.5488	26.9983	2.36338	1.40589	2.61184	99.205	83.466	78.8148	81.9258	0.962027	0.904669	0.83466	0.726418
1M	unrestricted random	gru	3	512	50	64	259	119096	0.00163065	27.5881	27.4664	27.6131	3.78582	3.38373	4.5907	96.8925	64.5181	67.0389	73.3488	0.913974	0.769501	0.645181	0.453758
1M	unrestricted random	gru	3	512	50	128	306	89714	0.00144618	27.4342	27.2841	27.4303	3.3175	2.83111	4.12878	97.7875	69.4421	70.3024	75.9072	0.926163	0.806961	0.694421	0.518994
1M	unrestricted random	gru	3	512	50	256	263	60012	0.00124692	27.3087	27.1228	27.2919	2.86757	2.37184	3.44632	98.275	73.2584	73.3116	77.7198	0.94328	0.841501	0.732584	0.581504
1M	unrestricted random	gru	3	512	50	512	318	61004	0.00101093	27.1298	26.8099	27.1142	2.34322	1.68165	2.88345	98.95	80.0459	77.1559	80.6134	0.95711	0.885628	0.800459	0.678504
1M	unrestricted random	lstm	3	512	0	64	39	13052	0.000979605	27.152	26.2556	26.8293	2.79509	1.39044	2.36153	99.285	85.8007	79.7479	82.7703	0.963484	0.91538	0.858007	0.756723
1M	unrestricted random	lstm	3	512	0	128	19	4505	0.000982937	27.1261	26.5645	26.8774	2.64261	1.50992	2.47331	99.09	85.135	78.9818	82.5336	0.956965	0.906586	0.85135	0.738607
1M	unrestricted random	lstm	3	512	0	256	26	5101	0.000961984	27.1162	26.3622	26.8238	2.6008	1.47034	2.37089	99.205	85.5606	79.2752	82.6853	0.958758	0.909954	0.855606	0.746453
1M	unrestricted random	lstm	3	512	0	512	27	5021	0.00099776	27.1465	26.3558	26.8643	2.712	1.4518	2.51416	99.1425	84.7512	79.0119	82.3957	0.958933	0.906932	0.847512	0.73707
1M	unrestricted random	lstm	3	512	25	64	241	114407	0.000848969	27.0119	26.1808	26.841	2.2037	1.27959	2.13716	99.4775	87.6259	80.937	83.4029	0.970434	0.929029	0.876259	0.790001
1M	unrestricted random	lstm	3	512	25	128	111	34469	0.000847348	27.039	26.3448	26.8929	2.12567	1.23763	2.26289	99.3	86.8301	80.5932	83.13	0.969484	0.925083	0.868301	0.778738
1M	unrestricted random	lstm	3	512	25	256	93	22511	0.000844384	27.0355	26.2749	26.8473	2.19509	1.25614	2.14379	99.4775	87.0191	80.5391	83.1952	0.968074	0.924462	0.870191	0.778775
1M	unrestricted random	lstm	3	512	25	512	93	19696	0.000847617	27.0232	26.2508	26.8557	2.15148	1.27186	2.17386	99.5325	87.0829	80.624	83.2172	0.968839	0.925436	0.870829	0.780784
1M	unrestricted random	lstm	3	512	50	64	239	111947	0.000877911	27.0314	26.415	26.8631	2.25264	1.34025	2.24765	99.3475	86.5048	80.2566	83.0171	0.966747	0.921219	0.865048	0.7704
1M	unrestricted random	lstm	3	512	50	128	237	76151	0.000843556	27.0217	26.366	26.8638	2.15174	1.30192	2.14308	99.5	87.2699	80.4107	83.2814	0.96553	0.922988	0.872699	0.777726
1M	unrestricted random	lstm	3	512	50	256	155	35573	0.000836449	27.0144	26.431	26.8971	2.07698	1.26932	2.21741	99.3825	86.7024	80.3428	83.0858	0.966986	0.922208	0.867024	0.77318
1M	unrestricted random	lstm	3	512	50	512	247	51340	0.000835825	27.0009	26.3314	26.8616	2.11262	1.29389	2.12975	99.5075	87.3395	80.7429	83.3052	0.969242	0.926801	0.873395	0.784566

## Sheet: Table 2 -  ChEMBL
SMILES variant	Dropout	Batch Size	Min. Epoch	Time (s)	Time (h)	UC-JSD	Avg. NLL Validation	Avg. NLL Training	Avg. NLL Sampled	Var. NLL Validation	Var. NLL Training	Var. NLL Sampled	% Valid
canonical	25	128	408	473570	5.48113	0.0215927	21.6392	18.5038	20.1505	56.84	14.3868	29.8744	98.2603
canonical	25	256	344	303778	3.51595	0.02176	21.6604	18.6061	20.3036	56.7524	14.8971	30.9528	97.8679
canonical	25	512	357	281112	3.25361	0.0218973	21.7755	18.6402	20.4256	57.3841	14.77	31.5869	97.6319
canonical	25	64	351	582060	6.73681	0.0219552	21.5934	18.9562	20.5254	53.1902	17.4907	32.2189	98.3464
canonical	0	128	115	95987	1.11096	0.0228789	22.7403	18.1172	19.2771	79.5027	12.1871	24.7541	97.2923
canonical	50	256	298	262664	3.04009	0.0229706	22.135	19.4799	21.1544	56.4516	19.9679	36.1461	97.7206
canonical	50	128	290	331389	3.83552	0.0230028	22.1052	19.6868	21.3353	54.3691	21.2739	37.075	97.7805
canonical	50	512	284	223385	2.58547	0.0230895	22.1748	19.6558	21.3645	55.8006	20.7973	37.3401	97.4306
canonical	0	256	92	66157	0.765706	0.0231014	22.7954	18.1391	19.3547	81.08	12.1364	25.1549	96.8634
canonical	0	64	193	209921	2.42964	0.0231704	22.7527	17.8015	18.8085	84.9557	11.7274	22.0887	97.9351
canonical	50	64	295	482967	5.5899	0.0234281	22.1614	19.7715	21.25	55.8736	22.6273	36.703	98.106
canonical	0	512	70	46496	0.538148	0.0234503	22.939	18.5665	19.8532	79.7586	13.9315	27.7116	95.7904
restricted random	0	128	316	274718	3.17961	0.0191147	29.6852	28.8714	29.7073	57.853	48.9582	61.1973	98.3307
restricted random	0	256	271	207785	2.40492	0.0192269	29.7242	28.9954	29.7405	58.0901	50.2295	61.4756	98.0689
restricted random	0	64	391	425726	4.92738	0.0192522	29.565	28.8825	29.47	57.8866	50.2527	60.2931	98.4956
restricted random	0	512	221	152386	1.76373	0.0195121	29.962	29.23	30.0751	59.5577	51.4689	64.4499	97.8989
restricted random	25	64	315	524749	6.07348	0.0197957	30.3649	30.0783	31.1132	59.2207	55.3721	71.5579	98.3429
restricted random	25	256	359	332264	3.84565	0.0197957	30.3453	30.0559	31.0634	59.0274	55.4227	71.046	98.2878
restricted random	25	128	313	370271	4.28554	0.0199562	30.4655	30.1946	31.2105	59.8478	56.3904	72.4185	98.2907
restricted random	25	512	324	264034	3.05595	0.019989	30.5603	30.3064	31.3263	60.4103	57.1499	72.3979	98.1102
restricted random	50	256	315	294928	3.41352	0.0210122	31.3261	31.1172	32.1433	66.1567	62.9665	80.5332	98.0938
restricted random	50	128	360	413833	4.78973	0.0210607	31.2317	31.0096	32.0537	65.6629	62.4107	80.6838	98.2478
restricted random	50	512	329	265816	3.07657	0.0211287	31.4011	31.1879	32.2883	66.7476	63.6391	81.8549	97.9437
restricted random	50	64	291	475149	5.49941	0.0212819	31.4019	31.192	32.1099	67.1179	64.1388	81.0889	98.4213
